# Supplementary material for: MicroRNA expression patterns in canine mammary cancer show significant differences between metastatic and non-metastatic tumours
Source: BMC Cancer. 2017 Nov 7;17:728. doi: 10.1186/s12885-017-3751-1 (PMC5678797; doi:10.1186/s12885-017-3751-1)
Supplement: Supplementary file 1 — Target sequences for validation primer sets – microarray results. (XLSX 43 kb) [file 12885_2017_3751_MOESM1_ESM.xlsx]

## Sheet: Arkusz1
microRNA	Target sequence
let-7c	UGAGGUAGUAGGUUGUAUGGUU
miR-10b	CCCUGUAGAACCGAAUUUGUGU
miR-26a	UUCAAGUAAUCCAGGAUAGGCU
miR-26b	UUCAAGUAAUUCAGGAUAGGUU
miR-29c	UAGCACCAUUUGAAAUCGGUUA
miR-30a	UGUAAACAUCCUCGACUGGAAGC
miR-30b	UGUAAACAUCCUACACUCAGCU
miR-30c	UGUAAACAUCCUACACUCUCAGCU
miR-148a	UCAGUGCACUACAGAACUUUGU
miR-299	UGGUUUACCGUCCCACAUACAU
