# Supplementary material for: MicroRNA expression patterns in canine mammary cancer show significant differences between metastatic and non-metastatic tumours
Source: BMC Cancer. 2017 Nov 7;17:728. doi: 10.1186/s12885-017-3751-1 (PMC5678797; doi:10.1186/s12885-017-3751-1)
Supplement: Supplementary file 2 — Primers’ sequences for selected targets of microRNAs deregulated in canine mammary cancer. (XLSX 46 kb) [file 12885_2017_3751_MOESM2_ESM.xlsx]

## Sheet: Arkusz1
Gene	Left Primer	Right Primer
CDC6	CCGGCACTGAGCTGTGTTG	CACCCAAACGTTTTCTGGGG
CCNE1	GCTGAAGACGCACACAACAT	TCCTGCCCACTACTCTGCTT
MYBL2	TGCTGCGTTTGTAACTCCAG	GCAGCACCTCTTTCAAGTCC
PDCD10	TCAATACCAGAACCGCAGGG	TCAGGCCACAGTTTTGAAGGT
ERBB2IP	GGAGCGTTGTAGAGCAAAGG	GGCAGCTGGTGGTAAAACAT
SON	CTTACCAGCCCAGCTTTGCC	TCTACGTGAGGCACTCCTGA
STK4	AAAGCCCTCAGGCCAAAAGT	AAAGCACGCTGACCTATGCT
CDC27	TGACAGATGCAGACGACACA	TTGCACTGCCTTTCATTCTG
PRC1	TGATGCTGAGATTGTGCGGT	TTTGAAGCTTGGCTCGTTGC
CDC37	CCCGTTCCACATCAGACCTC	AGAGGACTTTGGGCTTCTGC
TTK	GGCAAACAACCCAGAGGACT	AAGTAGTCACGGGCATCGTC
SKIL	GGAACATGTCAAGCGAACCT	AGACGGAAGAGGCAGAAACA
BUB3	CAGTTCCATCGGTACCCCAC	GAGATGATTAGGTGGACTTGGGT
SPIN1	TGCTTGCCTTTTCCTGCTAT	GCACACGACACGAGAACACT
EEF2	ACGCCTTTGGTCGTGTATTC	GTTCCCACAAGGCACATCTT
ACTB	TGTGTTATGTGGCCCTGGAC	TTCCATGCCCAGGAAGGAAG
HPRT	AAGCTTGCTGGTGAAAAGGA	CAATGGGACTCCAGATGCTT
