# Supplementary material for: MicroRNA expression patterns in canine mammary cancer show significant differences between metastatic and non-metastatic tumours
Source: BMC Cancer. 2017 Nov 7;17:728. doi: 10.1186/s12885-017-3751-1 (PMC5678797; doi:10.1186/s12885-017-3751-1)
Supplement: Supplementary file 3 — Characteristics of the plasma samples. Legend: x − the factor does not concern the sample, − − the malignancy grade factor does not concern the sample (for benign tumours), [] – samples derived from the same dogs which tumours were used for microarray analysis. (XLS 42 kb) [file 12885_2017_3751_MOESM3_ESM.xls]

## Sheet: Sheet1
Sample number	Control/Tumour type	Histological type	Grade of malignancy	Localisation	Metastasis	Recurrence	OH	Dog's breed	Dog's age [years]
1	Control	x	x	x	x	x	No	Scottish Terrier	3
2	Control	x	x	x	x	x	No	Yorkshire Terrier	2
3	Control	x	x	x	x	x	No	Crossbread	5
4	Control	x	x	x	x	x	No	Crossbread	1
5	Control	x	x	x	x	x	No	Crossbread	9
6	Control	x	x	x	x	x	No	Miniature Schnauzer	7
7	Control	x	x	x	x	x	No	Labrador	1
8	Control	x	x	x	x	x	No	Yorkshire Terrier	3
9	Control	x	x	x	x	x	No	Miniature Schnauzer	2
10	Control	x	x	x	x	x	No	Golden Retriever	6
11	Control	x	x	x	x	x	No	Crossbread	4
12	Control	x	x	x	x	x	No	Boxer	10
[13]	Benign	Atypical papilloma	-	P2,L2	x	x	No	Crossbread	10
[14]	Benign	Complex adenoma	-	L2	x	x	No	Foxterrier	12
[15]	Benign	Complex adenoma	-	P2	x	x	No	German Shepherd	9
[16]	Benign	Simple adenoma	-	P3-4	x	x	No	Crossbread	5
17	Benign	Benign mixed tumour	-	P2,L5	x	x	No	Crossbread	8
[18]	Benign	Complex adenoma	-	P4	x	x	Yes	Irish Terrier	7
[19]	Benign	Atypical adenoma	-	P3-5, L4-5	x	x	No	French bulldog	5
20	Benign	Fibroadenoma	-	L5	x	x	No	German Shepherd	8
21	Benign	Simple adenoma	-	L4	x	x	No	Crossbread	7
22	Benign	Simple adenoma	-	P3	x	x	No	Crossbread	5
[23]	Malignant	Mucinous carcinoma+Tubulopapillary carcinoma	I	P4-5	x	x	No	Dachshund	10
24	Malignant	Carcinoma mixed tumour	I	P4-5,L5	x	x	No	Crossbread	16
[25]	Malignant	Carcinoma	I	L2-5	x	x	Yes	Yorkshire Terrier	13
26	Malignant	Carcinoma in complex adenoma	I	L3-5	x	x	No	Yorkshire Terrier	9
27	Malignant	Carcinoma	I	L4	x	x	No	Dachshund	7
[28]	Malignant	Complex carcinoma	I	L4-5	x	x	No	Crossbread	12
[29]	Malignant	Tubulopapillary carcinoma	II	L3	x	x	No	Crossbread	7
30	Malignant	Tubulopapillary carcinoma	II	L4	x	x	No	Crossbread	8
31	Malignant	Complex carcinoma	II	L4-5	x	x	No	German Shepherd	5
[32]	Malignant	Solid carcinoma	II	L3	x	x	No	German Shepherd	12
[33]	Malignant	Tubulopapillary carcinoma	II	L4	x	x	No	Braque	10
[34]	Malignant	Tubulopapillary carcinoma	II	P3-5	x	x	Yes	German Shepherd	9
[35]	Malignant	Comedocarcinoma	II	L3-4	x	x	Yes	Dachshund	12
[36]	Malignant	Tubulopapillary carcinoma	II	L3	x	x	No	Stafordshire bullterier	11
[37]	Malignant	Tubulopapillary carcinoma	II	P4	x	x	Yes	German Shepherd	10
[38]	Malignant	Tubulopapillary carcinoma	II	L5, P3-4	x	x	No	Crossbread	13
[39]	Malignant	Complex carcinoma	II	L2, P5	x	x	No	Braque	6
[40]	Malignant	Tubulopapillary carcinoma	II	L2	x	x	No	Crossbread	9
[41]	Malignant	Complex carcinoma	III	L3-4	x	x	No	German Shepherd	11
[42]	Malignant	Solid carcinoma	III	L3	x	x	Yes	Akita	5
43	Malignant	Solid carcinoma	III	P2	x	x	No	Limer	10
[44]	Malignant	Carcinosarcoma	-	L4	x	x	No	Crossbread	10
[45]	Malignant	Tubulopapillary carcinoma	-	L4-5	x	x	Yes	Boxer	7
[46]	Malignant	Tubulopapillary carcinoma	-	L4	x	x	Yes	Crossbread	16
[47]	Malignant	Tubulopapillary carcinoma	III	L4-5	x	x	No	Dachshund	12
48	Malignant	Carcinoma	-	L3	x	x	No	Crossbread	2
[49]	Malignant	Solid carcinoma	III	P4-5	x	x	No	Bavarian Mountain Hound	6
[50]	Malignant	Solid carcinoma	III	P3, P5	x	x	No	Crossbread	4
51	Malignant	Osteosarcoma	-	L3-5	yes	x	No	Rottweiler	8
52	Malignant	No tumour taken		L3-5, P5	yes	x	Yes	Welsh terrier	12
53	Malignant	Carcinoma	-	P4	yes	yes	Yes	Crossbread	10
[54]	Malignant	Complex carcinoma	III	L3-5	yes	x	Yes	Welsh terrier	11
[55]	Malignant	Solid carcinoma	III	L1-2	yes	x	No	German Shepherd	13
56	Malignant	Fibrosarcoma	-	P5	yes	x	No	Crossbread	13
[57]	Malignant	Schirrhous carcinoma	III	P3-5	yes	x	No	Crossbread	12
[58]	Malignant	Mucinous carcinoma	II	L1-4	x	yes	No	Crossbread	6
59	Malignant	Carcinoma	-	L3-4	x	yes	Yes	Dachshund	10
[60]	Malignant	Tubulopapillary carcinoma	I	L1-3	yes	x	Yes	Dachshund	13
[61]	Malignant	Solid carcinoma	III	P3-5	x	yes	No	German Shepherd	12
62	Malignant	Carcinoma	I	L3	x	yes	No	Dachshund	9
