# Supplementary material for: MicroRNA expression patterns in canine mammary cancer show significant differences between metastatic and non-metastatic tumours
Source: BMC Cancer. 2017 Nov 7;17:728. doi: 10.1186/s12885-017-3751-1 (PMC5678797; doi:10.1186/s12885-017-3751-1)
Supplement: Supplementary file 4 — Target sequences for validation primer sets – plasma. (XLSX 41 kb) [file 12885_2017_3751_MOESM4_ESM.xlsx]

## Sheet: Arkusz1
microRNA	Target sequence
miR-32	UAUUGCACAUUACUAAGUUGCAU
miR-144	UACAGUAUAGAUGAUGUACUAG
miR-374a	UUAUAAUACAACCUGAUAAGU
miR-1246	AAUGGAUUUUUGGAGCAGG
miR-425-5p	AAUGACACGAUCACUCCCGUUGA
miR-486-3p	CGGGGCAGCUCAGUACAGGAU
miR-744-5p	UGCGGGGCUAGGGCUAACAGCA
miR-340-5p	UUAUAAGCAAUGAGACUGAUU
