# Supplementary material for: MicroRNA expression patterns in canine mammary cancer show significant differences between metastatic and non-metastatic tumours
Source: BMC Cancer. 2017 Nov 7;17:728. doi: 10.1186/s12885-017-3751-1 (PMC5678797; doi:10.1186/s12885-017-3751-1)
Supplement: Supplementary file 5 — Characteristics of the tumour samples. Legend: x − the factor does not concern the sample, − − the malignancy grade factor does not concern the sample (for benign tumours), empty spaces − data not available. (XLSX 32 kb) [file 12885_2017_3751_MOESM5_ESM.xlsx]

## Sheet: Arkusz1
Sample number	Control/Tumour type	Histological type	Grade of malignancy	Metastasis	Dog's breed	Dog's age [years]
1	Control	x	x	x	Bobtail	10
2	Control	x	x	x	Cocker Spaniel-mix	12
3	Control	x	x	x	Rottweiler	10
4	Control	x	x	x	Dalmatian	10
5	Control	x	x	x	Irish Setter	7
6	Control	x	x	x	Cocker Spaniel	11
7	Control	x	x	x	Staffordshire Terrier	10
8	Control	x	x	x	West Highland White Terrier	10
9	Control	x	x	x	Soft Coated Wheaton Terrier	12
10	Control	x	x	x	Crossbreed	11
11	Control	x	x	x	Bavarian Mountain Hound	13
12	Control	x	x	x	Terrier-mix	11
13	Control	x	x	x	Staffordshire Terrier	11
14	Control	x	x	x	German Shorthaired Pointer	12
15	Control	x	x	x	Poodle	11
16	Control	x	x	x	Golden Retriever	11
17	Control	x	x	x	Kromfohrlander	11
18	Control	x	x	x	Kerry Blue Terrier	10
19	Control	x	x	x	Shepherd-mix	11
20	Control	x	x	x	West Highland White Terrier	12
21	Control	x	x	x	Yorkshire Terrier	12
22	Control	x	x	x	Yorkshire Terrier	11
23	Control	x	x	x	Shepherd-mix	9
24	Control	x	x	x	Shepherd-mix	9
25	Control	x	x	x	Dachshund	10
26	Malignant	Tubulopapillary carcinoma	I	No	Shih-Tzu	8
27	Malignant	Noninfiltrating carcinoma	I	No	Staffordshire Terrier	10
28	Benign	Benign mesenchymal tumour (chondroma)	-	No	West Highland White Terrier	10
29	Malignant	Tubulopapillary carcinoma	II	No	Terrier-mix	11
30	Malignant	Complex carcinoma	I	No	Staffordshire Terrier	11
31	Malignant	Noninfiltrating carcinoma	I	No	Kerry Blue Terrier	10
32	Benign	Atypical complex adenoma	-	No	Yorkshire Terrier	12
33	Benign	Benign mesenchymal tumour (chondroma and osteoma)	-	No	Shepherd-mix	9
34	Benign	Complex adenoma	-	No	Dachshund	10
35	Malignant	Complex carcinoma	I	No	Cocker Spaniel	7
36	Malignant	Complex carcinoma	II	No	Great Dane	10
37	Malignant	Tubulopapillary carcinoma + Solid carcinoma	III	No	Shepherd-mix	10
38	Malignant	Complex carcinoma	II	No	Shepherd-mix	14
39	Malignant	Tubulopapillary carcinoma	I	No
40	Malignant + Hyperplasia	Complex carcinoma + Mammary ductal ectasia	I	No	Labrador	5
41	Malignant	Complex carcinoma	I	No	Miniature Poodle	11
42	Benign	Atypical papilloma	-	No	Dalmatian	9
43	Malignant	Complex carcinoma	I	No	Cairn-Terrier	14
44	Malignant	Solid carcinoma / Lipid-rich carcinoma	III	No	Dachshund	13
45	Malignant	Complex carcinoma	III	No	Munsterlander	12
46	Benign	Complex adenoma	-	No	Irish Setter	9
47	Benign	Basaloid adenoma	-	No	Kleiner Munsterlander	11
48	Malignant	Simple carcinoma	II	No	Poodle	11
49	Malignant	Solid carcinoma	I	No	Shepherd-mix	8
50	Malignant	Comedocarcinoma	III	Yes	West Highland White Terrier	13
51	Benign	Complex adenoma	-	No	Labrador-mix	12
52	Benign	Simple adenoma + Complex adenoma	-	No	Spitz-mix	7
53	Benign	Complex adenoma	-	No	Weimaranian	7
54	Benign	Simple adenoma	-	No	Doberman	7
55	Malignant	Comedocarcinoma	I	No	Yorkshire Terrier	14
56	Benign	Atypical papilloma	-	No	Sharpei	12
57	Malignant	Squamous cell carcinoma	III	Yes	French Bulldog	15
58	Malignant	Tubulopapillary carcinoma	II	Yes	Spitz-mix	16
59	Malignant	Tubulopapillary carcinoma	I	Yes	Beagle	11
60	Malignant	Comedocarcinoma	III	Yes	Crossbreed	9
61	Malignant	Noninfiltrating carcinoma	I	No	Crossbreed	10
62	Benign	Complex adenoma	-	No	American Cocker Spaniel	6
63	Malignant	Tubulopapillary carcinoma / Noninfiltrating carcinoma	III	No	Terrier-mix	9
64	Malignant	Lipid-rich carcinoma	II	Yes	Labrador-mix	11
65	Malignant	Complex carcinoma	III	No	Collie-mix	10
66	Benign	Complex adenoma	-	No
67	Malignant		I	Yes	Crossbreed
68	Malignant	Tubulopapillary carcinoma	I	Yes	Pointer	14
69	Malignant	Comedocarcinoma	II	Yes	Crossbreed
70	Benign	Complex adenoma	-	No	Bolognese	7
71	Benign	Atypical simple adenoma	-	No	Crossbreed	10
72	Benign	Complex adenoma	-	No	Fox Terrier	9
73	Malignant	Anaplastic carcinoma	II	Yes	Crossbreed
74	Malignant		I	Yes	German Shepherd	14
75	Malignant	Tubulopapillary carcinoma	II	Yes	Dachshund	14
76	Benign	Complex adenoma	-	No	Labrador-mix	8
77	Malignant	Squamous cell carcinoma	II	No	Crossbreed
78	Malignant	Complex carcinoma	I	No	Crossbreed	13
79	Malignant	Comedocarcinoma	III	No	Crossbreed	12
80	Malignant	Complex carcinoma	I	No	Cavalier King Charles Spaniel	8
81	Benign	Simple adenoma	-	No	Shepherd-mix	8
82	Benign	Complex adenoma	-	No	Crossbreed	13
83	Malignant	Comedocarcinoma	II	Yes	Crossbreed	7
84	Malignant	Complex carcinoma	I	No	Dachshund	15
85	Benign	Complex adenoma	-	No	Poodle	12
86	Benign	Complex adenoma	-	No	Crossbreed	11
87	Malignant	Basaloid carcinoma	III	No	Golden Retriever	10
88	Benign	Benign mixed tumour	-	No	Pekingese	10
89	Malignant + Benign	Tubulopapillary carcinoma + Noninfiltrating carcinoma + Benign mixed tumour	III	No	Dachshund	12
90	Malignant	Tubulopapillary carcinoma	III	No	Crossbreed	12
91	Malignant	Solid carcinoma	III	No	Scent Hound	10
92	Benign	Complex adenoma	-	No	German Shepherd	9
93	Malignant	Tubulopapillary carcinoma	II		Crossbreed	~ 7
94	Malignant	Tubulopapillary carcinoma		No	Crossbreed	16
95	Benign	Simple adenoma	-	No	Crossbreed	5
96	Malignant	Complex carcinoma	I	No	Crossbreed	12
97	Malignant	Complex carcinoma			Dachshund	11
98	Malignant	Tubulopapillary carcinoma	I	No	Dachshund	13
99	Malignant	Complex carcinoma	III	No	Welsh Terrier	11
100	Malignant	Tubulopapillary carcinoma	II	No	German Shepherd	10
101	Malignant	Tubulopapillary carcinoma		No	Boxer	7
102	Malignant	Tubulopapillary carcinoma	II	No
103	Malignant	Tubulopapillary carcinoma	II		Crossbreed	13
104	Benign	Atypical papilloma	-	No	Crossbreed	10
105	Malignant	Complex carcinoma	II	No	Braque	6
106	Benign	Complex adenoma	-	No	Irish Terrier	7
107	Malignant	Mucinous carcinoma + Tubulopapillary carcinoma	I	No	Dachshund	10
108	Malignant	Mucinous carcinoma	II	No	Crossbreed	6
109	Malignant	Scirrhous carcinoma	III		Crossbreed	12
110	Malignant	Complex carcinoma	III	No	German Shepherd	11
111	Malignant	Tubulopapillary carcinoma	II	No	Crossbreed	9
112	Benign	Atypical adenoma	-	No	French Bulldog	5
113	Benign	Complex adenoma	-	No	Fox Terrier	12
114	Malignant	Solid carcinoma	III		Akita	5
115	Malignant	Solid carcinoma	III	No	German Shepherd	12
116	Malignant	Solid carcinoma	III	No	Bavarian Mountain Hound	6
117	Malignant	Tubulopapillary carcinoma	II		German Shepherd	9
118	Malignant	Tubulopapillary carcinoma	II	No	Braque	10
119	Malignant	Solid carcinoma	II	No	German Shepherd	12
120	Malignant	Comedocarcinoma	II		Dachshund	12
121	Malignant	Carcinoma	I	No	York	13
122	Malignant	Solid carcinoma	III	No
123	Malignant	Solid carcinoma	III	No	German Shepherd	13
124	Malignant	Carcinosarcoma
125	Malignant	Tubulopapillary carcinoma	II		Stafford Shire Bulterier	11
126	Malignant	Tubulopapillary carcinoma	II	Yes	Bobtail	10
127	Malignant	Tubulopapillary carcinoma + Solid carcinoma	III	Yes	Rottweiler	10
128	Malignant	Tubulopapillary carcinoma	III	Yes	Dachshund	13
129	Malignant	Anaplastic carcinoma	II	Yes	Bavarian Mountain Hound	13
130	Malignant	Solid carcinoma	III	Yes	Golden Retriever	11
131	Malignant	Solid carcinoma	III	Yes	West Highland White Terrier	12
132	Malignant	Special type of carcinoma	III	Yes	Poodle	16
133	Benign	Complex adenoma	-	No	Afghan Hound	12
134	Malignant	Tubulopapillary carcinoma	II	Yes	West Highland White Terrier	12
135	Malignant			Yes
136	Malignant	Comedocarcinoma	III	Yes	Crossbreed	12
137	Malignant	Tubulopapillary carcinoma	I	Yes	German Shepherd	12
138	Malignant	Tubulopapillary carcinoma	I	Yes	Pointer	14
139	Malignant	Comedocarcinoma	II	Yes	Crossbreed
140	Malignant	Tubulopapillary carcinoma	II	Yes	Dachshund	14
141	Malignant	Comedocarcinoma	II	Yes	Crossbreed	7
142	Malignant	Tubulopapillary carcinoma	I	Yes	Rottweiler-mix	6
143	Malignant + Benign	Tubulopapillary carcinoma + Complex adenoma	I	Yes	Shih-Tzu	11
144	Malignant	Solid carcinoma	II	Yes	Crossbreed	10
145	Malignant	Solid carcinoma	II	Yes	Crossbreed	10
146	Malignant	Comedocarcinoma	II	Yes	Poodle	12
147	Malignant	Comedocarcinoma	II	Yes	German Shorthaired Pointer	11
148	Malignant	Solid carcinoma	II	Yes	Crossbreed	10
149	Malignant	Anaplastic carcinoma	II	Yes	Airedale Terrier	9
150	Malignant	Tubulopapillary carcinoma	I	Yes	Dachshund	11
151	Malignant	Solid carcinoma	II	Yes	Dunker Hound	14
152	Malignant	Solid carcinoma	II	Yes	Dachshund	12
153	Malignant	Comedocarcinoma	II	Yes	Lhasa Apso	10
154	Malignant	Solid carcinoma	II	Yes	Cocker Spaniel	8
155	Malignant	Solid carcinoma	II	Yes	Dachshund	11
156	Malignant	Squamous cell carcinoma	I	Yes	Boxer	11
157	Malignant	Scirrhous carcinoma	I	Yes	Elkhound	11
158	Malignant	Solid carcinoma	II	Yes	Dachshund	12
159	Malignant	Solid carcinoma	III	Yes	Poodle	12
160	Malignant	Comedocarcinoma	II	Yes	Border Collie	12
161	Malignant	Tubulopapillary carcinoma	I	Yes	Shetland Sheepdog	8
162	Malignant	Comedocarcinoma	II	Yes	German Shepherd	8
163	Malignant	Comedocarcinoma	I	Yes	Elkhound	10
164	Malignant	Tubulopapillary carcinoma	II	Yes	Borzoi	12
165	Malignant	Scirrhous carcinoma	I	Yes	German Shepherd	10
166	Malignant	Tubulopapillary carcinoma + Bi-phasic carcinoma	III	Yes	Samoyed	10
167	Malignant	Solid carcinoma	II	Yes	Pointer	12
168	Malignant	Solid carcinoma	I	Yes	German Shepherd	10
169	Malignant	Lipid-rich carcinoma	III	Yes	Drever	8
170	Malignant	Tubulopapillary carcinoma	I	Yes	Shih-Tzu	12
171	Malignant	Solid carcinoma	II	Yes	Labrador	11
