# Supplementary material for: MicroRNA expression patterns in canine mammary cancer show significant differences between metastatic and non-metastatic tumours
Source: BMC Cancer. 2017 Nov 7;17:728. doi: 10.1186/s12885-017-3751-1 (PMC5678797; doi:10.1186/s12885-017-3751-1)
Supplement: Supplementary file 6 — Differentially expressed microRNAs for the tumour type factor. Significance Analysis of Microarrays (SAM) test and one-way ANOVA test. Legend: avg. Hy3 − average array signal intensity of the probes, d(i) − observed relative difference, (Ctrl) − control, (Benign) − benign tumour, (Mal) − malignant tumour, FDR - false discovery rate. (XLSX 62 kb) [file 12885_2017_3751_MOESM6_ESM.xlsx]

## Sheet: Arkusz1
microRNA	Control	Benign tumour	Malignant tumour	Avg. Hy3	SAM				ANOVA
					d(i)	Mean (Ctrl)	Mean (Benign)	Mean (Mal)	p-value	FDR
cfa-miR-126	up-regulated		down-regulated	8.353	1.007	1079.29	425.72	234.36	< 1e-07	< 1e-07
cfa-miR-10a	up-regulated		down-regulated	8.268	0.957	797.58	425.15	230.19	< 1e-07	< 1e-07
cfa-miR-10b	up-regulated		down-regulated	8.293	0.923	896.74	388.59	234.77	< 1e-07	< 1e-07
cfa-miR-26a	up-regulated		down-regulated	8.774	0.763	925.36	614.87	341.64	< 1e-07	< 1e-07
cfa-miR-497	up-regulated		down-regulated	7.375	0.75	316.05	227.18	132.97	< 1e-07	< 1e-07
cfa-miR-145	up-regulated		down-regulated	9.389	0.734	1224.16	1004.59	532.54	< 1e-07	< 1e-07
cfa-miR-101	up-regulated		down-regulated	9.587	0.71	1679.03	1060.3	596.66	0.0000001	0.00000162
cfa-miR-30a	up-regulated		down-regulated	9.008	0.691	976.28	731.04	412.37	0.0000001	0.00000162
cfa-miR-99a	up-regulated		down-regulated	9.297	0.69	1110.29	1005.23	490.92	0.0000002	0.00000244
cfa-miR-148a	up-regulated		down-regulated	8.128	0.683	550.54	335.76	228.7	0.0000001	0.00000162
cfa-miR-26a	up-regulated		down-regulated	11.081	0.682	4044.99	3010.14	1725.05	< 1e-07	< 1e-07
cfa-miR-195	up-regulated		down-regulated	10.276	0.68	2393.97	1952.09	941.52	0.0000008	0.00000743
cfa-miR-196a	up-regulated		down-regulated	7.024	0.678	274.44	140.81	107.94	0.0000002	0.00000244
cfa-miR-26b	up-regulated		down-regulated	9.885	0.669	1778.99	1278.6	760.34	0.0000002	0.00000244
cfa-miR-1	up-regulated		down-regulated	6.061	0.659	138.5	73.26	55.62	0.0000003	0.00000344
cfa-let-7c	up-regulated		down-regulated	9.805	0.655	1583.37	1264.85	718.45	0.0000004	0.00000433
cfa-miR-30d	up-regulated		down-regulated	8.733	0.639	674.43	554.37	361.06	< 1e-07	< 1e-07
cfa-miR-125a	up-regulated		down-regulated	10.028	0.636	1564.67	1433.16	872.89	0.0000001	0.00000162
cfa-miR-451	up-regulated		down-regulated	10.455	0.631	3028.66	2279.89	1038.78	0.0000145	0.0000785
cfa-miR-144	up-regulated		down-regulated	8.324	0.629	705.44	537.19	238.18	0.0000111	0.0000676
cfa-miR-29c	up-regulated		down-regulated	10.573	0.616	2304.53	2202.41	1261.82	0.0000007	0.00000718
cfa-miR-92a	up-regulated		down-regulated	8.343	0.607	446.85	338.2	237.63	0.0000142	0.0000785
cfa-miR-30b	up-regulated		down-regulated	10.374	0.603	2188.27	1825.88	1088.58	0.0000028	0.0000244
cfa-miR-199	up-regulated		down-regulated	9.448	0.599	1537.66	783.77	563.68	0.0000168	0.000086
cfa-miR-30c	up-regulated		down-regulated	10.506	0.585	2213.16	2028.26	1212.23	0.000003	0.0000244
cfa-miR-30b	up-regulated		down-regulated	10.725	0.582	2732.47	2319.91	1396.54	0.0000062	0.0000417
cfa-miR-411	up-regulated		down-regulated	5.812	0.561	96.51	65.7	48.16	0.0000068	0.0000434
cfa-miR-19b	up-regulated		down-regulated	9.912	0.56	1587.71	1196.76	819.99	0.0000069	0.0000434
cfa-miR-218	up-regulated		down-regulated	6.794	0.559	174.56	141.89	94.75	0.0000044	0.0000318
cfa-miR-140	down-regulated	up-regulated		9.317	0.556	490.7	1359.1	553.53	0.0000844	0.000329
cfa-let-7b	up-regulated		down-regulated	11.880	0.556	4863.9	4146.75	2507.66	0.0001707	0.000616
cfa-miR-125b		up-regulated	down-regulated	12.097	0.552	6486.09	6738.81	3566.09	0.0000448	0.00019
cfa-miR-320	up-regulated		down-regulated	8.461	0.548	504.93	440.21	305.36	0.0000029	0.0000244
cfa-let-7a	up-regulated		down-regulated	11.362	0.542	4473.25	3856.79	2092.69	0.0001321	0.000486
cfa-let-7f	up-regulated		down-regulated	7.805	0.541	373.07	289.99	187.61	0.0000292	0.000133
cfa-miR-30e	up-regulated		down-regulated	7.524	0.541	303.81	289.81	179.22	0.0000294	0.000133
cfa-miR-92a	up-regulated		down-regulated	8.115	0.538	509.96	401.85	278.12	0.0000002	0.00000244
cfa-miR-143	up-regulated		down-regulated	11.165	0.534	3933.49	3367.61	1845.61	0.0001137	0.000426
cfa-miR-30e	up-regulated		down-regulated	7.720	0.534	267.25	258.88	154.89	0.0000121	0.0000715
cfa-miR-320	up-regulated		down-regulated	8.461	0.518	570.54	518.06	353.56	0.0000172	0.000086
cfa-miR-374b	up-regulated		down-regulated	7.926	0.517	395.3	306.76	205.87	0.0000702	0.000279
cfa-miR-29a		up-regulated	down-regulated	12.003	0.516	5303.06	5699.89	3554.33	0.000019	0.0000926
cfa-miR-196b	up-regulated		down-regulated	6.068	0.512	97.31	77.03	60.12	0.0000033	0.0000248
cfa-let-7b	up-regulated		down-regulated	11.572	0.509	5633.85	5108.74	3141.52	0.000028	0.000133
cfa-let-7a	up-regulated		down-regulated	11.362	0.508	1829.08	1375.8	864.69	0.0001321	0.000486
cfa-miR-151	up-regulated		down-regulated	8.058	0.501	372.57	347.66	230.79	0.0000414	0.000179
cfa-miR-29a	up-regulated		down-regulated	10.921	0.499	2654.27	2634.48	1667.78	0.0000645	0.000268
cfa-miR-127	up-regulated		down-regulated	5.935	0.496	103.72	65.48	53.87	0.0000924	0.000353
cfa-let-7g	up-regulated		down-regulated	10.195	0.49	1801.99	1498.08	997.23	0.0001879	0.000654
cfa-miR-98	up-regulated		down-regulated	8.701	0.488	658.86	532.67	354.75	0.0001787	0.000634
cfa-miR-374a	up-regulated		down-regulated	8.857	0.484	800.97	589.63	388.8	0.0003957	0.00126
SNORD3@	down-regulated		up-regulated	10.842	0.483	1388.04	1554.58	2052	0.000013	0.0000746
SNORD68	up-regulated		down-regulated	10.292	0.483	1864.03	1702.32	1055.56	0.0003284	0.00107
cfa-miR-503		down-regulated	up-regulated	8.368	0.479	264.69	249.99	373.61	0.0000358	0.000159
cfa-miR-151		up-regulated	down-regulated	8.058	0.473	375.98	402.46	260.18	0.0000414	0.000179
cfa-miR-361	up-regulated		down-regulated	7.941	0.461	303.94	287.93	225.63	0.0000008	0.00000743
cfa-miR-181a	up-regulated		down-regulated	8.178	0.46	440.29	342.57	254.28	0.0002636	0.000871
cfa-miR-210	down-regulated	up-regulated		7.187	0.457	89.24	174.65	155.24	0.0004336	0.00134
cfa-miR-374b	up-regulated		down-regulated	7.926	0.456	155.68	127.49	94.06	0.0000702	0.000279
cfa-miR-28	up-regulated		down-regulated	6.202	0.454	92.37	86.35	67.44	0.0000032	0.0000248
cfa-miR-15b		up-regulated	down-regulated	9.225	0.448	765.59	861.68	511.1	0.0010266	0.00299
cfa-miR-365		up-regulated	down-regulated	8.303	0.433	384.64	405.7	280.33	0.0004003	0.00126
cfa-miR-92b	up-regulated		down-regulated	6.402	0.427	108.39	92.92	78.67	0.0000058	0.0000404
cfa-miR-20a	up-regulated		down-regulated	9.536	0.424	1160.42	900.12	638.87	0.0022573	0.00595
cfa-miR-7	down-regulated		up-regulated	7.122	0.419	108.82	131.25	149.78	0.0000155	0.0000817
cfa-miR-141	up-regulated		down-regulated	10.627	0.417	2505.17	2254.13	1301.04	0.0053548	0.0131
cfa-miR-19a	up-regulated		down-regulated	9.193	0.416	908.65	689.07	512.98	0.0020009	0.00534
cfa-miR-133a/cfa-miR-133c	up-regulated	down-regulated		6.819	0.416	185.97	99.79	103.09	0.0030639	0.00766
cfa-miR-191	up-regulated		down-regulated	9.172	0.416	776.86	713.28	509.35	0.0012224	0.00351
cfa-miR-152		up-regulated	down-regulated	8.384	0.412	422.37	440.7	296.94	0.0008928	0.00264
cfa-miR-205		up-regulated	down-regulated	11.194	0.411	3511.51	3519.45	1931.68	0.005646	0.0133
cfa-miR-381	up-regulated		down-regulated	6.327	0.41	127.6	81.58	72.63	0.001919	0.0052
cfa-miR-130a	up-regulated		down-regulated	9.392	0.399	918.53	844.29	588.9	0.0027913	0.00707
cfa-miR-186	up-regulated		down-regulated	8.381	0.397	448.38	394.96	299.33	0.0014177	0.00401
cfa-miR-136	up-regulated		down-regulated	7.401	0.396	317.31	201.38	148	0.0066809	0.0151
cfa-miR-136	up-regulated		down-regulated	7.432	0.39	302.29	197.09	145.42	0.0074875	0.0166
cfa-miR-363	up-regulated		down-regulated	7.089	0.389	205.41	157.15	119.29	0.0058963	0.0137
cfa-miR-190a		up-regulated	down-regulated	7.353	0.375	209.41	222.42	143.99	0.0054902	0.0131
cfa-miR-455	down-regulated	up-regulated		6.360	0.37	75.28	111.54	77.21	0.0025875	0.00664
cfa-miR-16	up-regulated		down-regulated	10.663	0.368	2157.7	2132.72	1395.68	0.0136325	0.0271
cfa-miR-494		down-regulated	up-regulated	10.188	0.367	816.43	705.43	1156	0.0089525	0.0196
cfa-miR-193a		up-regulated	down-regulated	6.653	0.363	116.97	120.12	93.38	0.0004626	0.00141
cfa-miR-148b	up-regulated		down-regulated	7.578	0.362	233.49	231.47	174.39	0.0023873	0.00621
cfa-miR-499	up-regulated		down-regulated	6.381	0.361	106.35	93.17	76.91	0.0015309	0.00426
cfa-miR-29b	up-regulated		down-regulated	11.057	0.361	2743.05	2604.92	1922.47	0.0044948	0.0111
cfa-miR-487b	up-regulated		down-regulated	7.446	0.361	251.72	185.95	158.19	0.0072197	0.0162
cfa-miR-203	up-regulated		down-regulated	8.359	0.342	485.13	395.5	285.41	0.0246215	0.0429
cfa-miR-375		up-regulated	down-regulated	6.317	0.341	89.24	102.59	73.2	0.0054579	0.0131
cfa-miR-33b		up-regulated	down-regulated	6.950	0.337	160.87	160.98	109.78	0.0161707	0.0309
cfa-miR-15a		up-regulated	down-regulated	10.211	0.337	1372.51	1592.34	1058.02	0.0173291	0.0325
cfa-miR-29b	up-regulated		down-regulated	11.057	0.333	385.09	350.23	264.4	0.0044948	0.0111
cfa-miR-652		up-regulated	down-regulated	6.011	0.33	73.94	74.64	60.14	0.0018573	0.0051
cfa-miR-379	up-regulated		down-regulated	6.365	0.328	118.16	91.98	74.68	0.018053	0.0332
SNORD38B	up-regulated		down-regulated	7.931	0.325	304.49	311.36	219.52	0.0184416	0.0336
SNORD48	down-regulated		up-regulated	6.179	0.324	62.5	66.1	77.01	0.0008114	0.00243
cfa-miR-135b	down-regulated	up-regulated		6.511	0.323	66.77	112.56	93.6	0.0200864	0.0359
cfa-miR-214	up-regulated		down-regulated	9.054	0.323	725.43	538.82	493.19	0.0145069	0.0286
cfa-miR-99b		up-regulated	down-regulated	7.441	0.32	203.88	214.12	158.81	0.013171	0.0265
cfa-miR-502		up-regulated	down-regulated	6.966	0.319	130.29	159.69	116.2	0.0104326	0.0221
cfa-miR-204		up-regulated	down-regulated	6.250	0.318	82.41	95.85	71	0.0065884	0.0151
cfa-miR-500		up-regulated	down-regulated	6.991	0.316	130.72	161.26	118.83	0.0098608	0.0211
cfa-miR-27a	up-regulated		down-regulated	10.695	0.316	2162.92	1814.7	1532.73	0.0123521	0.0254
cfa-miR-146b	up-regulated		down-regulated	9.128	0.316	750.26	686.35	493.4	0.0391946	0.0622
cfa-miR-103	up-regulated		down-regulated	9.081	0.315	707.38	607.95	496.69	0.0170046	0.0322
cfa-miR-331	up-regulated		down-regulated	7.894	0.31	289.01	283.33	217.1	0.0199677	0.0359
cfa-miR-25	up-regulated		down-regulated	7.673	0.308	255.06	226.13	190.28	0.009754	0.0211
cfa-miR-193b	down-regulated		up-regulated	6.782	0.306	91.87	94.74	118.99	0.0129248	0.0263
cfa-miR-429	up-regulated		down-regulated	7.134	0.305	177.4	169.75	127.62	0.0269802	0.045
cfa-miR-423a	down-regulated		up-regulated	9.338	0.303	538.3	576.79	696.49	0.0112557	0.0233
cfa-miR-452	down-regulated	up-regulated		7.169	0.303	122.38	188.75	139.26	0.0252165	0.0431
cfa-miR-326	down-regulated		up-regulated	6.687	0.302	81.02	86.75	112.65	0.0436	86.75
cfa-miR-378		up-regulated	down-regulated	8.485	0.302	425.8	430.02	326.58	0.0279576	0.0462
cfa-miR-200c	up-regulated		down-regulated	10.224	0.297	1623.03	1509.68	1055.92
cfa-miR-34a	down-regulated	up-regulated		8.344	0.296	314.11	473.05	324.25	0.0382601	0.0617
cfa-miR-27b	up-regulated		down-regulated	10.213	0.29	1449.18	1378.11	1107.38	0.017599	0.0327
SNORD49A	up-regulated		down-regulated	7.175	0.289	186.8	162.17	133.25	0.0324991	0.0533
cfa-miR-135a-5p	down-regulated	up-regulated		6.494	0.285	106.87	176.24	143.48
cfa-miR-22	down-regulated	up-regulated		10.546	0.28	1400.52	1862.98	1428.18	0.0262839	0.0442
SNORD110	up-regulated		down-regulated	7.791	0.277	261.3	248.69	208.76	0.0158748	0.0309
cfa-miR-362		up-regulated	down-regulated	7.170	0.273	146.31	183.32	135.25	0.0429695	0.0676
cfa-miR-183	down-regulated		up-regulated	6.692	0.27	83.26	97.92	110.29	0.0392185	0.0622
cfa-miR-378		up-regulated	down-regulated	8.485	0.265	508.68	571.04	438.36	0.0279576	0.0462
cfa-miR-490		down-regulated	up-regulated	7.096	0.262	120.93	106.05	149.02
