# Supplementary material for: MicroRNA expression patterns in canine mammary cancer show significant differences between metastatic and non-metastatic tumours
Source: BMC Cancer. 2017 Nov 7;17:728. doi: 10.1186/s12885-017-3751-1 (PMC5678797; doi:10.1186/s12885-017-3751-1)
Supplement: Supplementary file 7 — Differentially expressed microRNAs for the malignancy grade factor. Significance Analysis of Microarrays (SAM) test and one-way ANOVA test. Legend: avg. Hy3 − average array signal intensity of the probes, d(i) − observed relative difference, FDR − false discovery rate. (XLSX 63 kb) [file 12885_2017_3751_MOESM7_ESM.xlsx]

## Sheet: Arkusz1
microRNA	Grade I	Grade II	Grade III	Avg. Hy3	SAM				ANOVA
					d(i)	Mean (Grade I)	Mean (Grade II)	Mean (Grade III)	p-value	FDR
cfa-miR-9		down-regulated	up-regulated	6.408	0.715	80.47	58.09	167.05	0.0000006	0.000117
cfa-miR-9		down-regulated	up-regulated	6.968	0.715	116.43	82.95	273.82	0.0000015	0.000117
cfa-miR-20a		down-regulated	up-regulated	9.536	0.625	647.58	444.38	1116.35	0.0000115	0.000362
cfa-miR-19a		down-regulated	up-regulated	9.193	0.623	466.69	371.21	925.33	0.000013	0.000362
cfa-miR-18b		down-regulated	up-regulated	6.393	0.599	73.81	67.33	125.74	0.0000018	0.000117
cfa-miR-196a	down-regulated		up-regulated	7.024	0.589	81.12	94.51	182.04	0.0000229	0.000537
cfa-miR-141		down-regulated	up-regulated	10.627	0.588	1690.33	745.29	2273.51	0.0001734	0.00176
cfa-miR-18b		down-regulated	up-regulated	6.613	0.583	83.44	80.31	150.81	0.0000066	0.000257
cfa-miR-301a		down-regulated	up-regulated	7.031	0.573	119.92	99.71	235	0.0000736	0.000954
cfa-miR-25		down-regulated	up-regulated	7.673	0.572	174.74	154.73	279.39	0.0000036	0.000175
cfa-miR-363		down-regulated	up-regulated	7.089	0.57	103.69	93.82	211.25	0.0000694	0.000954
cfa-miR-106b		down-regulated	up-regulated	9.333	0.57	605	456.04	988.23	0.0000383	0.000747
cfa-miR-18a		down-regulated	up-regulated	7.267	0.569	128.81	126.9	246.67	0.0000248	0.000537
cfa-miR-18b		down-regulated	up-regulated	7.256	0.563	126.49	124.77	251.08	0.0000474	0.00084
cfa-let-7c	up-regulated	down-regulated		9.805	0.55	961.01	499.67	915.34	0.0000897	0.00103
cfa-miR-338		down-regulated	up-regulated	7.697	0.549	199.7	124.21	319.39	0.0002685	0.00202
cfa-miR-33a		down-regulated	up-regulated	7.843	0.549	172.35	163.25	397.13	0.0002737	0.00202
cfa-miR-19b		down-regulated	up-regulated	9.912	0.546	813.39	603.92	1258.55	0.0000783	0.000954
cfa-miR-190a		down-regulated	up-regulated	7.353	0.536	132.86	106.29	232.19	0.0001787	0.00176
cfa-miR-96		down-regulated	up-regulated	7.860	0.532	223.88	158.28	354.75	0.0002432	0.00202
cfa-miR-32		down-regulated	up-regulated	7.787	0.532	195.06	142.82	354.84	0.0004219	0.00262
cfa-miR-200c		down-regulated	up-regulated	10.224	0.526	1278.42	659.79	1685.19	0.0007036	0.00404
cfa-miR-93		down-regulated	up-regulated	8.613	0.521	379.37	273.29	552.76	0.0001806	0.00176
cfa-miR-181d		down-regulated	up-regulated	7.231	0.505	134.61	115.2	200.51	0.0000708	0.000954
cfa-let-7f		down-regulated	up-regulated	7.805	0.5	210.82	133.91	263.42	0.0004297	0.00262
cfa-miR-30e		down-regulated	up-regulated	7.524	0.499	170.68	114.75	214.53	0.0002802	0.00202
cfa-miR-34b		down-regulated	up-regulated	6.114	0.498	72.59	45.4	110.81	0.0012259	0.006
cfa-miR-490		up-regulated	down-regulated	7.096	0.495	149.31	210.34	97.74	0.0007469	0.00405
cfa-miR-92a		down-regulated	up-regulated	8.343	0.493	262.36	223.11	406.8	0.0002353	0.00202
cfa-miR-17		down-regulated	up-regulated	6.513	0.489	76.25	74.58	119.83	0.0000719	0.000954
cfa-let-7a		down-regulated	up-regulated	10.037	0.485	1118.34	596.41	1174.52	0.001215	0.006
cfa-miR-92a		down-regulated	up-regulated	8.115	0.479	213.84	201.06	339.76	0.0002241	0.00202
cfa-miR-660		down-regulated	up-regulated	6.945	0.475	120.5	94.12	165.83	0.0003331	0.00232
cfa-miR-331		down-regulated	up-regulated	7.894	0.47	230.87	169.23	292.43	0.00037	0.0024
cfa-miR-542		down-regulated	up-regulated	6.873	0.464	104.17	93.07	195.33	0.0021523	0.00807
cfa-miR-181a		down-regulated	up-regulated	8.178	0.456	239.78	202.41	364.44	0.0009854	0.00519
cfa-miR-34c		down-regulated	up-regulated	6.591	0.452	96.17	72.1	153.11	0.002939	0.0102
cfa-miR-98		down-regulated	up-regulated	8.701	0.452	399.91	260.02	487.01	0.0018999	0.00753
cfa-miR-34a		down-regulated	up-regulated	8.427	0.451	398.89	234.21	399.09	0.001809	0.00753
cfa-let-7g		down-regulated	up-regulated	10.195	0.45	1114.34	753.88	1370.85	0.0015897	0.00705
cfa-miR-135a-5p		down-regulated	up-regulated	6.494	0.444	88.52	71.49	119.9	0.000734	0.00405
cfa-miR-15b		down-regulated	up-regulated	9.225	0.442	572.99	376.06	708.43	0.0026498	0.00939
cfa-miR-30b		down-regulated	up-regulated	10.374	0.436	1299.21	823.12	1399.03	0.0022087	0.00813
cfa-miR-136	down-regulated		up-regulated	7.401	0.432	108.6	118.47	248.19	0.0074104	0.019
cfa-miR-15a		down-regulated	up-regulated	10.211	0.43	1076.32	795.43	1507.94	0.0035511	0.0115
cfa-miR-708		down-regulated	up-regulated	6.502	0.43	90.98	75.39	117.49	0.0005013	0.00296
SNORD13		down-regulated	up-regulated	7.359	0.43	143.93	137.45	223.17	0.0013129	0.0061
cfa-miR-532		down-regulated	up-regulated	6.179	0.426	72.19	58.84	88.8	0.0003497	0.00235
cfa-miR-30e		down-regulated	up-regulated	7.720	0.424	188.34	141.08	236.65	0.0018942	0.00753
cfa-let-7a		down-regulated	up-regulated	11.362	0.424	2675.93	1503	2749.65	0.0061309	0.0164
cfa-miR-186		down-regulated	up-regulated	8.381	0.422	275.93	250.02	414.79	0.0019299	0.00753
cfa-miR-136	down-regulated		up-regulated	7.432	0.421	108.7	121.55	251.12	0.0098414	0.0228
cfa-miR-335	down-regulated		up-regulated	6.918	0.421	95.7	96.44	180.71	0.0060029	0.0163
cfa-miR-326		up-regulated	down-regulated	6.687	0.42	105.09	144.26	82.62	0.0031511	0.0104
cfa-miR-494		up-regulated	down-regulated	9.986	0.419	1174.25	1571.47	798.64	0.0059768	0.0163
cfa-miR-374b		down-regulated	up-regulated	7.926	0.417	234.72	153.67	262.23	0.0040158	0.0126
cfa-miR-30c		down-regulated	up-regulated	10.506	0.417	1389.94	946.3	1567.53	0.0030596	0.0103
cfa-let-7b		down-regulated	up-regulated	11.880	0.416	3912.08	2420.24	3943.97	0.0041549	0.0129
cfa-miR-16		down-regulated	up-regulated	10.663	0.414	1567.66	1028.3	1914.35	0.0062319	0.0164
cfa-miR-33b	down-regulated		up-regulated	6.950	0.413	86.96	93.14	160.33	0.005865	0.0163
cfa-miR-182		down-regulated	up-regulated	7.165	0.412	151.21	108.94	199.06	0.0054774	0.0161
SNORD2		down-regulated	up-regulated	10.315	0.408	1197.43	1027.92	1646.44	0.0020852	0.00797
cfa-miR-30b		down-regulated	up-regulated	10.725	0.403	1653.11	1078.77	1760.14	0.0052318	0.0157
cfa-miR-181d		down-regulated	up-regulated	6.998	0.402	117.08	105.85	159.69	0.001262	0.006
cfa-miR-101		down-regulated	up-regulated	9.587	0.397	627.06	440.24	821.37	0.0097153	0.0228
cfa-miR-30d		down-regulated	up-regulated	8.733	0.394	381.97	289.32	448.69	0.0030115	0.0103
cfa-miR-151		down-regulated	up-regulated	8.058	0.392	240.82	187.95	298.02	0.0037776	0.0121
cfa-let-7b		down-regulated	up-regulated	11.572	0.386	2996.74	1963.25	3189.78	0.0090486	0.0215
cfa-miR-92b	down-regulated		up-regulated	6.402	0.385	71.55	72.15	95.99	0.0002633	0.00202
cfa-miR-374a		down-regulated	up-regulated	8.857	0.385	409.9	288.09	545.33	0.0143704	0.0309
cfa-miR-362		down-regulated	up-regulated	7.170	0.384	136.43	111.22	179.42	0.0056528	0.0161
cfa-miR-499		down-regulated	up-regulated	6.381	0.379	73.99	67.03	96.02	0.0014655	0.00665
cfa-miR-423a		up-regulated	down-regulated	9.338	0.377	625.91	822.37	589.71	0.0019066	0.00753
cfa-miR-34a	up-regulated	down-regulated		8.344	0.372	368.26	251.9	357.44	0.0066625	0.0173
cfa-miR-133a/cfa-miR-133c		up-regulated	down-regulated	6.819	0.369	113.67	121.44	76.47	0.0099198	0.0228
cfa-miR-26b		down-regulated	up-regulated	9.885	0.368	836.09	586.34	976.52	0.0143034	0.0309
cfa-miR-205	up-regulated	down-regulated		11.194	0.368	3125.3	1524.19	1592.91	0.0313865	0.0577
cfa-miR-502		down-regulated	up-regulated	6.966	0.368	130.35	95.92	139.54	0.0057046	0.0161
cfa-miR-500		down-regulated	up-regulated	6.991	0.367	126.9	99.11	146.07	0.0050134	0.0153
cfa-miR-130a		down-regulated	up-regulated	9.392	0.365	558.22	476.68	798.75	0.0141506	0.0309
cfa-miR-103		down-regulated	up-regulated	9.081	0.365	477.26	419.57	667.02	0.0101515	0.023
cfa-miR-374b		down-regulated	up-regulated	6.737	0.365	103.14	76.2	116.32	0.0088901	0.0214
cfa-miR-125a	up-regulated	down-regulated		10.028	0.361	1124.1	757.24	828.23	0.0078357	0.0198
cfa-miR-455		down-regulated	up-regulated	6.360	0.361	71.84	67.23	98.46	0.0056751	0.0161
cfa-miR-210		down-regulated	up-regulated	7.187	0.358	181.04	123.49	187.5	0.0144374	0.0309
SNORD68	up-regulated	down-regulated		10.292	0.357	1415.72	852.26	1082.11	0.0190218	0.0395
cfa-miR-30a		down-regulated	up-regulated	9.008	0.356	466.36	316.74	512.2	0.0197594	0.0406
cfa-miR-148b		down-regulated	up-regulated	7.578	0.354	173.27	146.73	220.01	0.0084084	0.0208
cfa-miR-28		down-regulated	up-regulated	6.202	0.351	69.8	58.34	77.67	0.0012467	0.006
cfa-miR-203		down-regulated	up-regulated	8.359	0.35	305.92	216.11	410.32	0.0346581	0.0622
cfa-miR-379	down-regulated		up-regulated	6.365	0.35	59.56	69.48	103.08	0.0234335	0.0457
cfa-miR-135a-5p		down-regulated	up-regulated	7.141	0.348	149.69	110.38	184.02	0.023846	0.046
cfa-miR-140	up-regulated	down-regulated		9.317	0.345	768.02	420.57	510.24	0.0367691	0.065
cfa-miR-429		down-regulated	up-regulated	7.134	0.345	136.42	102.07	166.76	0.0232735	0.0457
cfa-miR-214		up-regulated	down-regulated	9.054	0.345	473.5	576.65	381.81	0.0129627	0.0291
cfa-miR-652		down-regulated	up-regulated	6.011	0.344	63.66	52.27	69.06	0.0018753	0.00753
cfa-miR-26a		down-regulated	up-regulated	11.081	0.344	1950.09	1349.13	2102.77	0.0233281	0.0457
cfa-miR-128		down-regulated	up-regulated	6.408	0.341	76.84	73.34	98.04	0.0026457	0.00939
cfa-miR-26a		down-regulated	up-regulated	8.774	0.34	363.73	267.5	432.15	0.026468	0.0506
cfa-miR-148a		down-regulated	up-regulated	8.128	0.338	214.13	196.74	309.66	0.0233329	0.0457
SNORD38B		down-regulated	up-regulated	7.931	0.334	244.07	172.75	267.55	0.0286562	0.0532
cfa-miR-375	up-regulated	down-regulated		6.317	0.328	84.2	60.53	79.16	0.0159579	0.0338
cfa-miR-196b	down-regulated		up-regulated	6.068	0.328	54.27	55.09	73.23	0.0079376	0.0198
cfa-miR-299		up-regulated	down-regulated	7.748	0.321	218.05	260.86	193.45	0.0085322	0.0208
cfa-miR-151		down-regulated	up-regulated	8.206	0.32	251.85	219.9	317.94	0.0204315	0.0415
cfa-miR-29c	up-regulated	down-regulated		10.573	0.317	1544.19	1028.51	1272.82	0.0345142	0.0622
cfa-miR-155		down-regulated	up-regulated	7.526	0.313	157.84	153	224.61	0.0347425	0.0622
cfa-miR-491	up-regulated		down-regulated	12.696	0.31	7638.47	7228.28	4932.16	0.0463022	0.0772
SNORD49A	up-regulated	down-regulated		7.175	0.308	156.24	109.01	147.84	0.0400105	0.0684
cfa-miR-21		down-regulated	up-regulated	12.813	0.301	7107.23	5791.43	9697.39
cfa-miR-222		down-regulated	up-regulated	9.041	0.295	499.7	460.67	737.5
cfa-miR-411	down-regulated		up-regulated	5.812	0.293	43.11	43.72	61.83
cfa-miR-299	down-regulated	up-regulated		8.163	0.293	264.25	339.89	283.87	0.0169555	0.0356
cfa-miR-21		down-regulated	up-regulated	9.923	0.292	905.33	787.33	1316.53
cfa-miR-125b	up-regulated	down-regulated		12.097	0.291	4633.35	2980.12	3468.48
SNORD110		down-regulated	up-regulated	7.791	0.283	215.41	183.63	241.16	0.027471	0.0515
cfa-miR-31		down-regulated	up-regulated	6.649	0.281	99.19	77.07	112.99
cfa-miR-150		up-regulated	down-regulated	7.767	0.281	200.08	254.28	192.81	0.044983	0.0763
cfa-miR-193b		up-regulated	down-regulated	6.782	0.28	109.19	136.38	104.49	0.0391897	0.0676
cfa-miR-342		down-regulated	up-regulated	6.692	0.274	96.38	85.29	117.04
cfa-miR-378		down-regulated	up-regulated	8.485	0.271	344.02	286.49	394.54
cfa-miR-350		down-regulated	up-regulated	6.346	0.27	80.05	70.68	90.39	0.0273548	0.0515
cfa-miR-143	up-regulated	down-regulated		11.165	0.269	2326.39	1496.05	1909.98
cfa-miR-21		down-regulated	up-regulated	11.883	0.268	3632.46	3248.53	5037.87
cfa-miR-27a		down-regulated	up-regulated	10.695	0.267	1606	1285.67	1751.22
cfa-miR-145	up-regulated	down-regulated		9.389	0.267	651.41	453.07	505.75
cfa-miR-365	up-regulated	down-regulated		8.303	0.265	321.62	244.74	291.34
cfa-miR-92b	down-regulated	up-regulated		6.479	0.264	75.51	95.87	90.24	0.0386712	0.0673
cfa-miR-122		down-regulated	up-regulated	6.957	0.259	108.57	107.36	147.39
cfa-miR-505		up-regulated	down-regulated	6.984	0.257	132.44	148.38	117.52	0.0370136	0.065
cfa-miR-127	down-regulated		up-regulated	5.935	0.254	47	51.53	67.13
