# Supplementary material for: MicroRNA expression patterns in canine mammary cancer show significant differences between metastatic and non-metastatic tumours
Source: BMC Cancer. 2017 Nov 7;17:728. doi: 10.1186/s12885-017-3751-1 (PMC5678797; doi:10.1186/s12885-017-3751-1)
Supplement: Supplementary file 8 — Differentially expressed microRNAs for the metastasis factor. Significance Analysis of Microarrays (SAM) test and one-way ANOVA test. Legend: avg. Hy3 − average array signal intensity of the probes, d(i) − observed relative difference, (No) − non-metastatic tumour, (Yes) − metastatic tumour, FDR − false discovery rate. (XLSX 69 kb) [file 12885_2017_3751_MOESM8_ESM.xlsx]

## Sheet: Arkusz1
microRNA	Metastasis − no	Metastasis − yes	Avg. Hy3	SAM				ANOVA
				d(i)	Mean (No)	Mean (Yes)	Fold change	p-value	FDR	Fold change
cfa-miR-144	up-regulated	down-regulated	8.324	4.291	520.1	109.83	4.74	< 1e-07	< 1e-07	4.74
cfa-miR-32	up-regulated	down-regulated	7.787	3.883	390.42	110.25	3.54	< 1e-07	< 1e-07	3.54
cfa-miR-101	up-regulated	down-regulated	9.587	3.659	1068.42	338.64	3.15	< 1e-07	< 1e-07	3.15
cfa-miR-374a	up-regulated	down-regulated	8.857	3.599	693.81	214.23	3.24	< 1e-07	< 1e-07	3.24
cfa-miR-451	up-regulated	down-regulated	10.455	3.435	1995.49	560.23	3.56	< 1e-07	< 1e-07	3.56
cfa-miR-136	up-regulated	down-regulated	7.401	3.384	265.21	77.62	3.42	< 1e-07	< 1e-07	3.42
cfa-miR-15a	up-regulated	down-regulated	10.211	3.363	1771.45	640.3	2.77	< 1e-07	< 1e-07	2.77
cfa-let-7f	up-regulated	down-regulated	7.805	3.322	310.65	115.72	2.68	< 1e-07	< 1e-07	2.68
cfa-miR-136	up-regulated	down-regulated	7.432	3.292	268.02	78.87	3.4	< 1e-07	< 1e-07	3.42
cfa-miR-126	up-regulated	down-regulated	8.353	3.072	388.6	145.79	2.67	< 1e-07	< 1e-07	2.67
cfa-miR-130a	up-regulated	down-regulated	9.392	3.071	934.65	378.03	2.47	< 1e-07	< 1e-07	2.47
cfa-miR-190a	up-regulated	down-regulated	7.353	3.05	228.78	89.56	2.55	< 1e-07	< 1e-07	2.55
cfa-miR-26b	up-regulated	down-regulated	9.885	3.005	1221.69	486.61	2.51	< 1e-07	< 1e-07	2.51
cfa-miR-98	up-regulated	down-regulated	8.701	3.003	569.53	225.79	2.52	< 1e-07	< 1e-07	2.52
cfa-miR-195	up-regulated	down-regulated	10.276	3.001	1630.67	589.94	2.76	< 1e-07	< 1e-07	2.76
cfa-miR-199	up-regulated	down-regulated	9.448	2.977	950.13	342.55	2.77	< 1e-07	< 1e-07	2.77
cfa-miR-33a	up-regulated	down-regulated	7.843	2.896	350.43	129.56	2.7	0.0000001	0.00000039	2.7
cfa-let-7a	up-regulated	down-regulated	10.037	2.854	1423.11	538.94	2.64	0.0000001	0.00000039	2.64
SNORD38B	up-regulated	down-regulated	7.931	2.84	330.64	140.16	2.36	< 1e-07	< 1e-07	2.36
cfa-miR-21	up-regulated	down-regulated	9.923	2.823	1552.99	585.4	2.65	0.0000002	0.000000722	2.65
cfa-miR-26a	up-regulated	down-regulated	8.774	2.778	530.47	223.24	2.38	< 1e-07	< 1e-07	2.38
cfa-let-7c	up-regulated	down-regulated	9.805	2.771	1122.22	475.42	2.36	< 1e-07	< 1e-07	2.36
cfa-miR-16	up-regulated	down-regulated	10.663	2.725	2251.4	920.6	2.45	0.0000001	0.00000039	2.45
cfa-miR-19a	up-regulated	down-regulated	9.193	2.707	797.74	330.84	2.41	0.0000001	0.00000039	2.41
cfa-miR-21	up-regulated	down-regulated	9.923	2.642	1935.02	794.74	2.43	0.0000002	0.000000722	2.65
cfa-let-7g	up-regulated	down-regulated	10.195	2.636	1514	675.68	2.24	< 1e-07	< 1e-07	2.24
cfa-miR-122	up-regulated	down-regulated	6.957	2.606	168.89	81.16	2.08	< 1e-07	< 1e-07	2.08
cfa-miR-196a	up-regulated	down-regulated	7.024	2.598	159.12	73.11	2.18	< 1e-07	< 1e-07	2.18
cfa-miR-338	up-regulated	down-regulated	7.697	2.551	291.83	119.49	2.44	0.0000023	0.00000568	2.44
cfa-miR-152	up-regulated	down-regulated	8.384	2.538	427.56	206.11	2.07	< 1e-07	< 1e-07	2.07
cfa-miR-15b	up-regulated	down-regulated	9.225	2.525	790.76	353.12	2.24	0.0000003	0.00000101	2.24
cfa-miR-30a	up-regulated	down-regulated	9.008	2.482	609.01	279.04	2.18	0.0000003	0.00000101	2.18
cfa-miR-27a	up-regulated	down-regulated	10.695	2.471	2158.12	1090.83	1.98	< 1e-07	< 1e-07	1.98
cfa-miR-301a	up-regulated	down-regulated	7.031	2.461	195.77	88.3	2.22	0.0000008	0.00000229	2.22
cfa-miR-10a	up-regulated	down-regulated	8.268	2.441	336.64	163.03	2.06	0.0000001	0.00000039	2.06
cfa-miR-27b	up-regulated	down-regulated	10.213	2.422	1528.33	783.77	1.95	0.0000003	0.00000101	1.94
cfa-miR-34b	up-regulated	down-regulated	6.114	2.415	101.27	43.58	2.32	0.0000065	0.0000139	2.32
cfa-let-7a	up-regulated	down-regulated	10.037	2.408	3287.44	1400.88	2.35	0.0000089	0.0000183	2.35
cfa-miR-223	up-regulated	down-regulated	7.044	2.403	215.97	92.94	2.32	0.0000078	0.0000162	2.32
cfa-miR-148b	up-regulated	down-regulated	7.578	2.402	241.4	127.81	1.89	< 1e-07	< 1e-07	1.89
cfa-miR-21	up-regulated	down-regulated	9.923	2.401	10772.61	4733.02	2.28	0.0000002	0.000000722	2.65
cfa-miR-103	up-regulated	down-regulated	9.081	2.372	702.99	354.06	1.99	0.0000001	0.00000039	1.99
cfa-miR-146b	up-regulated	down-regulated	9.128	2.369	762.64	336.95	2.26	0.0000074	0.0000155	2.26
cfa-miR-30e	up-regulated	down-regulated	7.720	2.366	246.98	127.34	1.94	< 1e-07	< 1e-07	1.94
cfa-miR-20a	up-regulated	down-regulated	9.536	2.361	951.92	435.39	2.19	0.0000035	0.00000813	2.19
cfa-miR-148a	up-regulated	down-regulated	8.128	2.34	331.17	164.13	2.02	0.0000003	0.00000101	2.02
cfa-miR-151	up-regulated	down-regulated	8.206	2.332	354.94	189.1	1.88	0.0000504	0.000087	1.61
SNORD49A	up-regulated	down-regulated	7.175	2.328	184.54	93.58	1.97	0.0000001	0.00000039	1.97
cfa-miR-718	up-regulated	down-regulated	6.770	2.324	142.88	75.76	1.89	< 1e-07	< 1e-07	1.89
cfa-miR-19b	up-regulated	down-regulated	9.912	2.323	1162.96	575.02	2.02	0.0000005	0.00000157	2.02
cfa-miR-143	up-regulated	down-regulated	11.165	2.298	2803.2	1251.95	2.24	0.0000177	0.0000335	2.24
cfa-miR-34c	up-regulated	down-regulated	6.591	2.29	138.66	65.38	2.12	0.0000053	0.0000119	2.12
cfa-miR-218	up-regulated	down-regulated	6.794	2.287	132	69	1.91	0.0000001	0.00000039	1.91
cfa-miR-379	up-regulated	down-regulated	6.365	2.284	107.51	52.29	2.06	0.0000022	0.0000055	2.06
cfa-miR-374b	up-regulated	down-regulated	7.926	2.277	293.4	145.38	2.02	0.0000196	0.0000364	1.68
cfa-miR-135a-5p	up-regulated	down-regulated	6.494	2.276	120.1	64.86	1.85	0.0002295	0.000355	1.79
cfa-miR-29b	up-regulated	down-regulated	11.057	2.27	365.2	183.4	1.99	0.0000009	0.00000254	1.99
cfa-miR-27b	up-regulated	down-regulated	10.213	2.265	2332.01	1199.41	1.94	< 1e-07	< 1e-07	1.95
cfa-miR-30e	up-regulated	down-regulated	7.524	2.255	213.2	109.94	1.94	< 1e-07	< 1e-07	1.94
cfa-miR-29c	up-regulated	down-regulated	10.573	2.246	1762.93	907.28	1.94	0.0000005	0.00000157	1.94
cfa-miR-96	up-regulated	down-regulated	7.860	2.235	317.32	153.05	2.07	0.0000074	0.0000155	2.07
cfa-miR-181a	up-regulated	down-regulated	8.178	2.222	351.15	181.83	1.93	0.0000007	0.0000021	1.93
cfa-miR-34a	up-regulated	down-regulated	8.427	2.216	459.44	229.98	2	0.0000032	0.00000752	2
cfa-miR-125b	up-regulated	down-regulated	12.097	2.21	5211.99	2502.13	2.08	0.0000132	0.000026	2.08
cfa-miR-542	up-regulated	down-regulated	6.873	2.194	168.79	80.71	2.09	0.0000192	0.000036	2.09
cfa-miR-200c	up-regulated	down-regulated	10.224	2.181	1586.45	688.7	2.3	0.0001387	0.000224	2.3
cfa-miR-362	up-regulated	down-regulated	7.170	2.181	183.79	99.08	1.85	0.0000002	0.000000722	1.85
SNORD13	up-regulated	down-regulated	7.359	2.167	212.02	117.54	1.8	0.0000001	0.00000039	1.8
cfa-miR-30c	up-regulated	down-regulated	10.506	2.16	1701.95	882.98	1.93	0.0000027	0.0000065	1.93
cfa-miR-452	up-regulated	down-regulated	7.169	2.158	193.1	103.19	1.87	0.0000007	0.0000021	1.87
cfa-miR-10b	up-regulated	down-regulated	8.293	2.156	338.41	172.24	1.96	0.000006	0.000013	1.96
cfa-miR-140	up-regulated	down-regulated	9.317	2.138	840.62	383.53	2.19	0.0001116	0.000183	2.19
cfa-miR-21	up-regulated	down-regulated	9.923	2.117	5420.74	2652.86	2.04	0.0000002	0.000000722	2.65
cfa-miR-29b	up-regulated	down-regulated	11.057	2.107	2619.38	1403.75	1.87	0.0000009	0.00000254	1.99
cfa-miR-497	up-regulated	down-regulated	7.375	2.09	185.73	100.08	1.86	0.0000025	0.00000609	1.86
cfa-miR-660	up-regulated	down-regulated	6.945	2.078	158.65	89.74	1.77	0.0000002	0.000000722	1.77
cfa-miR-145	up-regulated	down-regulated	9.389	2.057	736.94	390.07	1.89	0.0000108	0.0000217	1.89
cfa-miR-30b	up-regulated	down-regulated	10.374	2.051	1520.52	796.69	1.91	0.0000174	0.0000333	1.91
cfa-miR-26a	up-regulated	down-regulated	8.774	2.049	2430.53	1266.21	1.92	0.0000216	0.0000397	1.92
cfa-miR-365	up-regulated	down-regulated	8.303	2.035	374.32	220.72	1.7	< 1e-07	< 1e-07	1.7
cfa-miR-499	up-regulated	down-regulated	6.381	2.032	98.74	60.2	1.64	< 1e-07	< 1e-07	1.64
cfa-miR-141	up-regulated	down-regulated	10.627	2.005	1963.63	863.22	2.27	0.0008089	0.00115	2.27
cfa-miR-1	up-regulated	down-regulated	6.061	1.996	73.39	43.03	1.71	0.0000002	0.000000722	1.71
cfa-miR-186	up-regulated	down-regulated	8.381	1.987	399.15	225.49	1.77	0.000003	0.00000713	1.77
cfa-miR-196b	up-regulated	down-regulated	6.068	1.987	76.51	46.96	1.63	< 1e-07	< 1e-07	1.63
cfa-miR-331	up-regulated	down-regulated	7.894	1.951	285.16	164.97	1.73	0.0000021	0.00000539	1.73
SNORD2	up-regulated	down-regulated	10.315	1.936	1591.25	935.47	1.7	0.0000011	0.00000302	1.7
cfa-miR-455	up-regulated	down-regulated	6.360	1.935	97.58	59.02	1.65	0.0000001	0.00000039	1.65
cfa-miR-93	up-regulated	down-regulated	8.613	1.919	499.13	273.34	1.83	0.0000488	0.000085	1.83
SNORD65	up-regulated	down-regulated	6.342	1.874	98.76	61.92	1.59	< 1e-07	< 1e-07	1.59
cfa-miR-205	up-regulated	down-regulated	11.194	1.873	2892.34	1317.06	2.2	0.0020087	0.00266	2.2
cfa-miR-146a	up-regulated	down-regulated	8.437	1.851	464.16	241.26	1.92	0.0004904	0.000714	1.92
cfa-miR-18a	up-regulated	down-regulated	7.267	1.842	201.93	116.13	1.74	0.0000383	0.0000692	1.74
cfa-miR-1249	up-regulated	down-regulated	6.226	1.805	89.9	57.5	1.56	< 1e-07	< 1e-07	1.56
cfa-miR-374b	up-regulated	down-regulated	6.737	1.799	123.43	73.64	1.68	0.0000013	0.00000347	2.02
cfa-miR-99a	up-regulated	down-regulated	9.297	1.796	666.7	365.91	1.82	0.0003533	0.000526	1.82
cfa-miR-135a-5p	up-regulated	down-regulated	6.494	1.793	187.27	104.83	1.79	< 1e-07	< 1e-07	1.85
cfa-miR-34a	up-regulated	down-regulated	8.427	1.788	404.7	244.97	1.65	0.0000032	0.00000752	2
cfa-miR-494	down-regulated	up-regulated	9.986	-3.898	650.55	2164.94	0.3	< 1e-07	< 1e-07	0.3
cfa-miR-490	down-regulated	up-regulated	7.096	-3.629	87.03	262.08	0.33	< 1e-07	< 1e-07	0.33
cfa-miR-326	down-regulated	up-regulated	6.687	-1.986	83.05	152.64	0.54	0.0000168	0.0000324	0.54
cfa-miR-423a	down-regulated	up-regulated	9.338	-1.942	540.02	883.2	0.61	< 1e-07	< 1e-07	0.61
cfa-miR-193b	down-regulated	up-regulated	6.782	-1.528	95.92	144.72	0.66	0.0000527	0.0000901	0.66
cfa-miR-299	down-regulated	up-regulated	7.748	-1.507	190.38	277.63	0.69	0.0000054	0.000012	0.69
cfa-miR-494	down-regulated	up-regulated	9.986	-1.502	1006.42	1479.81	0.68	0.0000158	0.0000308	0.68
cfa-miR-491	down-regulated	up-regulated	12.817	-1.393	5220.88	8145.25	0.64	0.003243	0.00413	0.64
cfa-miR-551a	down-regulated	up-regulated	6.523	-1.363	77.39	110.63	0.7	0.0001459	0.000233	0.7
cfa-miR-491	down-regulated	up-regulated	12.696	-1.296	5762.05	8616.18	0.67	0.0045818	0.00565	0.67
cfa-miR-133a/cfa-miR-133c	down-regulated	up-regulated	6.819	-1.295	87.29	128.79	0.68	0.0031439	0.00403	0.68
cfa-miR-505	down-regulated	up-regulated	6.984	-1.257	115.11	156.17	0.74	0.0000392	0.00007	0.74
cfa-miR-150	down-regulated	up-regulated	7.767	-0.993	192.67	252.84	0.76	0.0088984	0.0106	0.76
cfa-miR-299	down-regulated	up-regulated	7.748	-0.922	165.19	208.2	0.79	0.004357	0.00541	0.79
cfa-miR-302c	down-regulated	up-regulated	6.071	-0.92	63.62	77.79	0.82	0.0000395	0.00007	0.82
cfa-miR-378	down-regulated	up-regulated	8.485	-0.887	899.62	1128.22	0.8	0.000068	0.000115	1.57
SNORD48	down-regulated	up-regulated	6.179	-0.85	69.42	84.62	0.82	0.0016283	0.0022	0.82
cfa-miR-574	down-regulated	up-regulated	6.903	-0.747	108.8	131.33	0.83	0.0208491	0.0243	0.83
cfa-miR-503	down-regulated	up-regulated	8.368	-0.699	337.81	406.62	0.83
cfa-miR-92b	down-regulated	up-regulated	6.402	-0.647	81.71	96.44	0.85	0.0018152	0.00243	1.23
cfa-miR-299	down-regulated	up-regulated	7.748	-0.602	277.77	323.95	0.86	0.004357	0.00541	0.79
cfa-miR-340	down-regulated	up-regulated	7.955	-0.582	241.06	278.23	0.87
cfa-miR-7	down-regulated	up-regulated	7.122	-0.561	140.17	160.1	0.88	0.0447406	0.0501	0.88
SNORD3@	down-regulated	up-regulated	10.842	-0.481	1872.22	2118.51	0.88
cfa-miR-382	down-regulated	up-regulated	6.579	-0.441	89.28	101.49	0.88
cfa-miR-184	down-regulated	up-regulated	6.815	-0.433	112.08	126.1	0.89
