# Supplementary material for: MicroRNA expression patterns in canine mammary cancer show significant differences between metastatic and non-metastatic tumours
Source: BMC Cancer. 2017 Nov 7;17:728. doi: 10.1186/s12885-017-3751-1 (PMC5678797; doi:10.1186/s12885-017-3751-1)
Supplement: Supplementary file 9 — Predicted targets for microRNAs deregulated in metastatic canine mammary cancer. (XLSX 21 kb) [file 12885_2017_3751_MOESM9_ESM.xlsx]

## Sheet: Arkusz1
microRNA	in metastatic canine mammary cancer	Target gene	in metastatic canine mammary cancer	Gene's name	Gene's function
cfa-let-7a	down-regulated	SKIL	up-regulated	SKI-like oncogene	cell differentiation
		LBR	up-regulated	Lamin B receptor	receptor
		SMC1A	up-regulated	Structural maintenance of chromosomes 1A	cell cycle, cell cycle checkpoint, DNA-damage repair
cfa-let-7c	down-regulated	SKIL	up-regulated	SKI-like oncogene	cell differentiation
		LBR	up-regulated	Lamin B receptor	receptor
		SMC1A	up-regulated	Structural maintenance of chromosomes 1A	cell cycle, cell cycle checkpoint, DNA-damage repair
cfa-let-7f	down-regulated	SMC1A	up-regulated	Structural maintenance of chromosomes 1A	cell cycle, cell cycle checkpoint, DNA-damage repair
		SKIL	up-regulated	SKI-like oncogene	cell differentiation
		LBR	up-regulated	Lamin B receptor	receptor
cfa-let-7g	down-regulated	SKIL	up-regulated	SKI-like oncogene	cell differentiation
		LBR	up-regulated	Lamin B receptor	receptor
		SMC1A	up-regulated	Structural maintenance of chromosomes 1A	cell cycle, cell cycle checkpoint, DNA-damage repair
cfa-miR-1	down-regulated	PDCD10	up-regulated	Programmed cell death 10	cell differentiation
		YWHAQ	up-regulated	Tyrosine 3-monooxygenase/tryptophan 5-monooxygenase activation protein, theta polypeptide	cell cycle
		HSPD1	up-regulated	Heat shock 60kDa protein 1 (chaperonin)	cell differentiation
		WHSC1L1	up-regulated	Wolf-Hirschhorn syndrome candidate 1-like 1	cell differentiation
		SFXN1	up-regulated	Sideroflexin 1	cell differentiation
		LBR	up-regulated	Lamin B receptor	receptor
cfa-miR-10a	down-regulated	SON	up-regulated	SON DNA binding protein	cell differentiation
		RB1CC1	up-regulated	RB1-inducible coiled-coil 1	cell differentiation
		CRLF3	up-regulated	Cytokine receptor-like factor 3	receptor
cfa-miR-10b	down-regulated	ERBB2IP	up-regulated	Erbb2 interacting protein	cell cycle
cfa-miR-15a	down-regulated	CCNE1	up-regulated	Cyclin E1	cell cycle, cyclin
		CDC27	up-regulated	Cell division cycle 27	cell cycle
		YWHAQ	up-regulated	Tyrosine 3-monooxygenase/tryptophan 5-monooxygenase activation protein, theta polypeptide	cell cycle
		PEX13	up-regulated	Peroxisomal biogenesis factor 13	cell differentiation
		SFXN1	up-regulated	Sideroflexin 1	cell differentiation
		PRKAA1	up-regulated	Protein kinase, AMP-activated, alpha 1 catalytic subunit	cell differentiation
		EIF2B2	up-regulated	Eukaryotic translation initiation factor 2B, subunit 2 beta, 39kDa	cell differentiation
		SON	up-regulated	SON DNA binding protein	cell differentiation
		PIK3CB	up-regulated	Phosphatidylinositol-4,5-bisphosphate 3-kinase, catalytic subunit beta	cell cycle
cfa-miR-15b	down-regulated	CCNE1	up-regulated	Cyclin E1	cell cycle, cyclin
		CDC27	up-regulated	Cell division cycle 27	cell cycle
		YWHAQ	up-regulated	Tyrosine 3-monooxygenase/tryptophan 5-monooxygenase activation protein, theta polypeptide	cell cycle
		PEX13	up-regulated	Peroxisomal biogenesis factor 13	cell differentiation
		SFXN1	up-regulated	Sideroflexin 1	cell differentiation
		PRKAA1	up-regulated	Protein kinase, AMP-activated, alpha 1 catalytic subunit	cell differentiation
		EIF2B2	up-regulated	Eukaryotic translation initiation factor 2B, subunit 2 beta, 39kDa	cell differentiation
		SON	up-regulated	SON DNA binding protein	cell differentiation
		PIK3CB	up-regulated	Phosphatidylinositol-4,5-bisphosphate 3-kinase, catalytic subunit beta	cell cycle
cfa-miR-19a	down-regulated	SKIL	up-regulated	SKI-like oncogene	cell differentiation
		APPL1	up-regulated	Adaptor protein, phosphotyrosine interaction, PH domain and leucine zipper containing 1	cell cycle
		PIK3CB	up-regulated	Phosphatidylinositol-4,5-bisphosphate 3-kinase, catalytic subunit beta	cell cycle
		PRC1	up-regulated	Protein regulator of cytokinesis 1	cell cycle
		WHSC1L1	up-regulated	Wolf-Hirschhorn syndrome candidate 1-like 1	cell differentiation
cfa-miR-19b	down-regulated	SKIL	up-regulated	SKI-like oncogene	cell differentiation
		APPL1	up-regulated	Adaptor protein, phosphotyrosine interaction, PH domain and leucine zipper containing 1	cell cycle
		PIK3CB	up-regulated	Phosphatidylinositol-4,5-bisphosphate 3-kinase, catalytic subunit beta	cell cycle
		PRC1	up-regulated	Protein regulator of cytokinesis 1	cell cycle
		WHSC1L1	up-regulated	Wolf-Hirschhorn syndrome candidate 1-like 1	cell differentiation
cfa-miR-26a	down-regulated	RNF6	up-regulated	Ring finger protein (C3H2C3 type) 6	cell differentiation
		STRBP	up-regulated	Spermatid perinuclear RNA binding protein	cell differentiation
		PEX13	up-regulated	Peroxisomal biogenesis factor 13	cell differentiation
		GADD45B	up-regulated	Growth arrest and DNA-damage-inducible, beta	cell cycle, DNA-damage repair, cell differentiation
		SFXN1	up-regulated	Sideroflexin 1	cell differentiation
cfa-miR-26b	down-regulated	RNF6	up-regulated	Ring finger protein (C3H2C3 type) 6	cell differentiation
		STRBP	up-regulated	Spermatid perinuclear RNA binding protein	cell differentiation
		PEX13	up-regulated	Peroxisomal biogenesis factor 13	cell differentiation
		GADD45B	up-regulated	Growth arrest and DNA-damage-inducible, beta	cell cycle, DNA-damage repair, cell differentiation
		SFXN1	up-regulated	Sideroflexin 1	cell differentiation
cfa-miR-27a	down-regulated	RNF139	up-regulated	Ring finger protein 139	receptor
		CDC37	up-regulated	Cell division cycle 37	cell cycle
		GOSR2	up-regulated	Golgi SNAP receptor complex member 2	receptor
		TGM2	up-regulated	Transglutaminase 2	cell differentiation
		YWHAQ	up-regulated	Tyrosine 3-monooxygenase/tryptophan 5-monooxygenase activation protein, theta polypeptide	cell cycle
		KATNA1	up-regulated	Katanin p60 (ATPase containing) subunit A 1	cell cycle, cell differentiation
		CDC6	up-regulated	Cell division cycle 6	cell cycle, cell cycle checkpoint
cfa-miR-27b	down-regulated	RNF139	up-regulated	Ring finger protein 139	receptor
		CDC37	up-regulated	Cell division cycle 37	cell cycle
		GOSR2	up-regulated	Golgi SNAP receptor complex member 2	receptor
		TGM2	up-regulated	Transglutaminase 2	cell differentiation
		YWHAQ	up-regulated	Tyrosine 3-monooxygenase/tryptophan 5-monooxygenase activation protein, theta polypeptide	cell cycle
		KATNA1	up-regulated	Katanin p60 (ATPase containing) subunit A 1	cell cycle, cell differentiation
		CDC6	up-regulated	Cell division cycle 6	cell cycle, cell cycle checkpoint
cfa-miR-29c	down-regulated	PARD3B	up-regulated	Par-3 family cell polarity regulator beta	cell cycle
cfa-miR-30a	down-regulated	SON	up-regulated	SON DNA binding protein	cell differentiation
		GTF2H3	up-regulated	General transcription factor IIH, polypeptide 3, 34kDa	DNA-damage repair
		FKBP3	up-regulated	FK506 binding protein 3, 25kDa	receptor
		MYBL2	up-regulated	V-myb avian myeloblastosis viral oncogene homolog-like 2	cell cycle, cell differentiation
cfa-miR-30b	down-regulated	SON	up-regulated	SON DNA binding protein	cell differentiation
		GTF2H3	up-regulated	General transcription factor IIH, polypeptide 3, 34kDa	DNA-damage repair
		FKBP3	up-regulated	FK506 binding protein 3, 25kDa	receptor
		MYBL2	up-regulated	V-myb avian myeloblastosis viral oncogene homolog-like 2	cell cycle, cell differentiation
		SPIN1	up-regulated	Spindlin 1	cell cycle
cfa-miR-30c	down-regulated	SON	up-regulated	SON DNA binding protein	cell differentiation
		GTF2H3	up-regulated	General transcription factor IIH, polypeptide 3, 34kDa	DNA-damage repair
		FKBP3	up-regulated	FK506 binding protein 3, 25kDa	receptor
		MYBL2	up-regulated	V-myb avian myeloblastosis viral oncogene homolog-like 2	cell cycle, cell differentiation
		SPIN1	up-regulated	Spindlin 1	cell cycle
cfa-miR-30e	down-regulated	BCLAF1	up-regulated	BCL2-associated transcription factor 1	cell differentiation
		BUB3	up-regulated	BUB3 mitotic checkpoint protein	cell cycle, cell cycle checkpoint
		PRKAA1	up-regulated	Protein kinase, AMP-activated, alpha 1 catalytic subunit	cell differentiation
		SFXN1	up-regulated	Sideroflexin 1	cell differentiation
cfa-miR-32	down-regulated	APPL1	up-regulated	Adaptor protein, phosphotyrosine interaction, PH domain and leucine zipper containing 1	cell cycle
		PIK3CB	up-regulated	Phosphatidylinositol-4,5-bisphosphate 3-kinase, catalytic subunit beta	cell cycle
		RAD21	up-regulated	RAD21 homolog (S. pombe)	cell cycle, DNA-damage repair, cell differentiation
cfa-miR-92b	down-regulated	APPL1	up-regulated	Adaptor protein, phosphotyrosine interaction, PH domain and leucine zipper containing 1	cell cycle
		PIK3CB	up-regulated	Phosphatidylinositol-4,5-bisphosphate 3-kinase, catalytic subunit beta	cell cycle
		RAD21	up-regulated	RAD21 homolog (S. pombe)	cell cycle, DNA-damage repair, cell differentiation
cfa-miR-98	down-regulated	SKIL	up-regulated	SKI-like oncogene	cell differentiation
		LBR	up-regulated	Lamin B receptor	receptor, cell adhesion
		SMC1A	up-regulated	Structural maintenance of chromosomes 1A	cell cycle, cell cycle checkpoint, DNA-damage repair
cfa-miR-101	down-regulated	PRKAA1	up-regulated	protein kinase, AMP-activated, alpha 1 catalytic subunit	cell differentiation
		TTK	up-regulated	TTK protein kinase	cell cycle, cell cycle checkpoint
		RANBP1	up-regulated	RAN binding protein 1	cell cycle
		SLTM	up-regulated	SAFB-like, transcription modulator	cell differentiation
cfa-miR-103	down-regulated	PIK3CB	up-regulated	phosphatidylinositol-4,5-bisphosphate 3-kinase, catalytic subunit beta	cell cycle
		PDCD10	up-regulated	programmed cell death 10	cell differentiation
cfa-miR-125b	down-regulated	YWHAG	up-regulated	tyrosine 3-monooxygenase/tryptophan 5-monooxygenase activation protein, gamma polypeptide	cell differentiation
		IL10RB	up-regulated	interleukin 10 receptor, beta	receptor
		PARD3B	up-regulated	par-3 family cell polarity regulator beta	cell cycle
		SLC26A6	up-regulated	solute carrier family 26 (anion exchanger), member 6	G-protein coupled receptor
cfa-miR-126	down-regulated	STK4	up-regulated	serine/threonine kinase 4	cell differentiation
		SUGT1	up-regulated	SGT1, suppressor of G2 allele of SKP1 (S. cerevisiae)	cell cycle
cfa-miR-130a	down-regulated	APPL1	up-regulated	adaptor protein, phosphotyrosine interaction, PH domain and leucine zipper containing 1	cell cycle
		PRKAA1	up-regulated	protein kinase, AMP-activated, alpha 1 catalytic subunit	cell differentiation
		PIK3CB	up-regulated	phosphatidylinositol-4,5-bisphosphate 3-kinase, catalytic subunit beta	cell cycle
		WHSC1L1	up-regulated	Wolf-Hirschhorn syndrome candidate 1-like 1	cell differentiation
		ERBB2IP	up-regulated	erbb2 interacting protein	cell cycle
		RB1CC1	up-regulated	RB1-inducible coiled-coil 1	cell differentiation
		IRF1	up-regulated	interferon regulatory factor 1	cell cycle
		SON	up-regulated	SON DNA binding protein	cell differentiation
		ITGA4	up-regulated	integrin, alpha 4 (antigen CD49D, alpha 4 subunit of VLA-4 receptor)	receptor, cell adhesion
		ESCO2	up-regulated	establishment of sister chromatid cohesion N-acetyltransferase 2	cell cycle, DNA-damage repair
cfa-miR-144	down-regulated	SON	up-regulated	SON DNA binding protein	cell differentiation
		YWHAG	up-regulated	tyrosine 3-monooxygenase/tryptophan 5-monooxygenase activation protein, gamma polypeptide	cell differentiation
		BCLAF1	up-regulated	BCL2-associated transcription factor 1	cell differentiation
		SKIL	up-regulated	SKI-like oncogene	cell differentiation
cfa-miR-145	down-regulated	STK4	up-regulated	serine/threonine kinase 4	cell differentiation
		SASS6	up-regulated	spindle assembly 6 homolog (C. elegans)	cell cycle
		ESCO2	up-regulated	establishment of sister chromatid cohesion N-acetyltransferase 2	cell cycle, DNA-damage repair
		FKBP3	up-regulated	FK506 binding protein 3, 25kDa	receptor
cfa-miR-148a	down-regulated	LBR	up-regulated	Lamin B receptor	receptor, cell adhesion
		PRKAA1	up-regulated	protein kinase, AMP-activated, alpha 1 catalytic subunit	cell differentiation
		APPL1	up-regulated	adaptor protein, phosphotyrosine interaction, PH domain and leucine zipper containing 1	cell cycle
cfa-miR-148b	down-regulated	LBR	up-regulated	Lamin B receptor	receptor, cell adhesion
		PRKAA1	up-regulated	protein kinase, AMP-activated, alpha 1 catalytic subunit	cell differentiation
		APPL1	up-regulated	adaptor protein, phosphotyrosine interaction, PH domain and leucine zipper containing 1	cell cycle
cfa-miR-152	down-regulated	LBR	up-regulated	Lamin B receptor	receptor, cell adhesion
		PRKAA1	up-regulated	protein kinase, AMP-activated, alpha 1 catalytic subunit	cell differentiation
		APPL1	up-regulated	adaptor protein, phosphotyrosine interaction, PH domain and leucine zipper containing 1	cell cycle
cfa-miR-181a	down-regulated	RAD21	up-regulated	RAD21 homolog (S. pombe)	cell cycle, DNA-damage repair, cell differentiation
		BCLAF1	up-regulated	BCL2-associated transcription factor 1	cell differentiation
		PRKAA1	up-regulated	protein kinase, AMP-activated, alpha 1 catalytic subunit	cell differentiation
		YWHAG	up-regulated	tyrosine 3-monooxygenase/tryptophan 5-monooxygenase activation protein, gamma polypeptide	cell differentiation
		ESCO2	up-regulated	establishment of sister chromatid cohesion N-acetyltransferase 2	cell cycle, DNA-damage repair
		LBR	up-regulated	lamin B receptor	receptor, cell adhesion
cfa-miR-190a	down-regulated	CEP57	up-regulated	centrosomal protein 57kDa	cell differentiation
cfa-miR-195	down-regulated	CCNE1	up-regulated	cyclin E1	cell cycle, cyclin
		CDC27	up-regulated	cell division cycle 27	cell cycle
		YWHAQ	up-regulated	tyrosine 3-monooxygenase/tryptophan 5-monooxygenase activation protein, theta polypeptide	cell cycle
		PEX13	up-regulated	peroxisomal biogenesis factor 13	cell differentiation
		SFXN1	up-regulated	sideroflexin 1	cell differentiation
		PRKAA1	up-regulated	protein kinase, AMP-activated, alpha 1 catalytic subunit	cell differentiation
		EIF2B2	up-regulated	eukaryotic translation initiation factor 2B, subunit 2 beta, 39kDa	cell differentiation
		SON	up-regulated	SON DNA binding protein	cell differentiation
		PIK3CB	up-regulated	phosphatidylinositol-4,5-bisphosphate 3-kinase, catalytic subunit beta	cell cycle
cfa-miR-199	down-regulated	PRC1	up-regulated	protein regulator of cytokinesis 1	cell cycle
		CETN3	up-regulated	centrin, EF-hand protein, 3	cell cycle
		PIK3CB	up-regulated	phosphatidylinositol-4,5-bisphosphate 3-kinase, catalytic subunit beta	cell cycle
		YWHAG	up-regulated	tyrosine 3-monooxygenase/tryptophan 5-monooxygenase activation protein, gamma polypeptide	cell differentiation
cfa-miR-218	down-regulated	YEATS4	up-regulated	YEATS domain containing 4	cell cycle
		RNF139	up-regulated	ring finger protein 139	receptor
		SKIL	up-regulated	SKI-like oncogene	cell differentiation
cfa-miR-331	down-regulated	TGM2	up-regulated	transglutaminase 2	cell differentation
		FASTKD3	up-regulated	FAST kinase domains 3	cell differentation
		GOSR2	up-regulated	golgi SNAP receptor complex member 2	receptor
cfa-miR-365	down-regulated	STK4	up-regulated	serine/threonine kinase 4	cell differentation
cfa-miR-374a	down-regulated	SPIN1	up-regulated	spindlin 1	cell cycle
		BUB3	up-regulated	BUB3 mitotic checkpoint protein	cell cycle, cell cycle checkpoint
		RAD21	up-regulated	RAD21 homolog (S. pombe)	cell differentation, cell cycle, DNA-damage repair
		SKIN	up-regulated	SKI-like oncogene	cell differentation
cfa-miR-494	up-regulated	PIK3R1	down-regulated	phosphoinositide-3-kinase, regulatory subunit 1	cell differentation, focal adhesion
cfa-miR-497	down-regulated	CCNE1	up-regulated	cyclin E1	cell cycle, cell checkpoint
		CDC27	up-regulated	cell division cycle 27	cell cycle
		YWHAQ	up-regulated	tyrosine 3-monooxygenase/tryptophan 5-monooxygenase activation protein	cell cycle
		PEX13	up-regulated	peroxisomal biogenesis factor 13	cell differentation
		PRKAA1	up-regulated	protein kinase, AMP-activated, alpha 1 catalytic subunit	cell differentation
		EIF2B2	up-regulated	eukaryotic translation initiation factor 2B, subunit 2 beta	cell differentation
		SON	up-regulated	SON DNA binding protein	cell differentation
		RASSF4	up-regulated	Ras association (RalGDS/AF-6) domain family member 4	cell cycle
		PIK3CB	up-regulated	phosphatidylinositol-4,5-bisphosphate 3-kinase, catalytic subunit beta	cell cycle
cfa-miR-499	down-regulated	SKIL	up-regulated	SKI-like oncogene	cell differentation
		CDC27	up-regulated	cell division cycle 27	cell cycle
		CKAP2	up-regulated	cytoskeleton associated protein 2	cell cycle, cell differentation
		FBXO5	up-regulated	F-box protein 5	cell differentation, cell cycle
